# Supplementary material for: ZnO-AuxCu1−x Alloy and ZnO-AuxAl1−x Alloy Vertically Aligned Nanocomposites for Low-Loss Plasmonic Metamaterials
Source: Molecules. 2022 Mar 9;27(6):1785. doi: 10.3390/molecules27061785 (PMC8948785; doi:10.3390/molecules27061785)
Supplement: Supplementary file 1 [file molecules-27-01785-s001.zip]

Archive with 1 entries (1 files):
- molecules-1520540-supplementary.pdf
